# Supplementary material for: Epidemiology and clinical features of Skin and Soft Tissue Infections Caused by PVL-Positive and PVL-Negative Methicillin-Resistant Staphylococcus aureus Isolates in inpatients in China: a single-center retrospective 7-year study
Source: Emerg Microbes Infect. 2024 Feb 7;13(1):2316809. doi: 10.1080/22221751.2024.2316809 (PMC10883109; doi:10.1080/22221751.2024.2316809)
Supplement: Supplementary_material_data_of_ARG_and_virulence [file TEMI_A_2316809_SM1781.xlsx]

## Sheet: zheyi_PVL_MRSA_amr_viru
Strain name	ST	Clonal_complex	PVL	grlA (E84K)	grlA (S80F)	grlA (S80Y)	gyrA (E88K)	gyrA (G106D)	gyrA (S84A)	gyrA (S84L)	gyrA (S85P)	grlB (D432N)	rpoB (H481N)	rpoB (L466S)	dfrB (F99Y)	mecA	blaZ	aac(6')-aph(2'')	aadD	ant(6)-Ia	ant(9)-Ia	aph(2'')-Ia	aph(3')-III	ermA	ermB	ermC	fosB	fosD	fusB	mupA	lnu(A)	lnu(B)	lnu(G)	cat(pC221)	cat(pC233)	fexA	tet(K)	tet(L)	tet(M)	dfrG	qacA	msr(A)	clfA	clfB	cna	ebh	ebp	efb	emp
SKLX43660	ST22	CC22	PVL+	0	0	0	0	0	0	0	0	0	0	0	0	1	1	0	0	0	0	0	0	0	0	1	0	0	0	0	0	0	0	0	0	0	0	0	0	0	0	0	1	1	1	0	0	0	1
SKLX67731	ST22	CC22	PVL+	0	0	0	0	0	0	0	0	0	0	0	0	1	1	0	0	0	0	0	0	0	0	0	0	0	0	0	0	0	0	0	0	0	0	0	0	0	0	0	1	1	1	1	0	0	1
SKLX96425	ST22	CC22	PVL+	1	1	0	0	0	0	1	0	0	0	0	0	1	1	1	0	0	0	0	0	0	0	1	0	0	0	0	0	0	0	0	0	0	0	0	0	0	0	0	1	0	1	1	0	0	1
SKLX113680	ST22	CC22	PVL+	0	1	0	0	0	0	1	0	0	0	0	0	1	1	1	1	0	0	0	0	0	0	0	0	0	0	0	0	0	0	0	0	0	0	0	0	0	0	0	1	1	1	1	0	0	1
SKLX121883	Others	CC22	PVL+	0	0	0	0	0	0	0	0	0	0	0	0	1	1	0	0	0	0	0	0	0	0	1	0	0	0	0	0	0	0	0	0	0	0	0	0	0	0	0	1	0	1	1	0	0	1
SKLX123651	ST22	CC22	PVL+	0	0	0	0	0	0	0	0	0	0	0	0	1	1	0	0	0	0	0	0	0	0	1	0	0	0	0	0	0	0	0	0	0	0	0	0	0	0	0	1	1	1	1	0	0	1
SKLX140188	ST22	CC22	PVL+	0	1	0	0	0	0	0	0	0	0	0	0	1	1	0	0	0	0	0	0	0	0	1	0	0	0	0	0	0	0	0	0	0	0	0	0	0	0	0	0	1	1	1	0	0	1
SKLX141187	ST22	CC22	PVL+	0	0	0	0	0	0	0	0	0	0	0	0	1	1	0	0	0	0	0	0	0	0	1	0	0	0	0	0	0	0	0	0	0	0	0	0	0	0	0	1	1	1	1	0	0	1
SKLX139134	ST22	CC22	PVL+	0	0	0	0	0	0	0	0	0	0	0	0	1	1	0	0	0	0	0	0	0	0	0	0	0	0	0	0	0	0	0	0	0	0	0	0	0	0	0	1	1	1	1	0	0	1
SKLX39770	ST30	CC30	PVL+	0	0	0	0	0	0	0	0	0	0	0	0	1	1	0	0	0	0	0	0	0	0	1	0	0	0	0	0	0	0	0	0	0	0	0	0	0	0	0	1	1	0	0	1	1	1
SKLX135290	ST1232	CC398	PVL+	0	0	0	0	0	0	0	0	0	0	0	0	1	1	0	0	0	1	0	0	1	0	0	0	0	0	0	0	0	0	0	0	0	1	0	0	0	0	0	1	1	0	1	1	1	0
SKLX3667	ST338	CC59	PVL+	0	0	0	0	0	0	0	0	0	0	0	0	1	1	0	0	1	0	0	1	0	1	0	0	0	0	0	0	0	0	0	1	0	1	0	0	0	0	0	1	1	0	1	1	1	1
SKLX23753	ST59	CC59	PVL+	0	0	0	0	0	0	0	0	0	0	0	0	1	1	0	0	1	0	0	1	0	1	0	0	0	0	0	0	0	0	0	0	0	1	0	0	0	0	0	1	1	0	1	1	1	1
SKLX24771	ST59	CC59	PVL+	0	0	0	0	0	0	0	0	0	0	0	0	1	1	0	0	1	0	0	1	0	1	0	0	0	0	0	0	0	0	0	0	0	0	0	0	0	0	0	1	1	0	0	1	1	1
SKLX27166	ST59	CC59	PVL+	0	0	0	0	0	0	0	0	0	0	0	0	1	1	0	0	1	0	0	1	0	1	0	0	0	0	0	0	0	0	0	0	0	1	0	0	0	0	0	1	1	0	1	1	1	1
SKLX28227	ST59	CC59	PVL+	0	0	0	0	0	0	0	0	0	0	0	0	1	1	0	0	0	0	0	0	0	0	1	0	0	0	0	0	0	0	0	0	0	1	0	0	1	0	0	1	0	0	1	1	1	1
SKLX31438	ST59	CC59	PVL+	0	0	0	0	0	0	0	0	0	0	0	0	1	1	0	0	1	0	0	1	0	1	0	0	0	0	0	0	0	0	0	0	0	0	0	0	0	0	0	0	1	0	1	1	1	1
SKLX32938	ST59	CC59	PVL+	0	0	0	0	0	0	0	0	0	0	0	0	1	1	0	0	1	0	0	1	0	1	0	0	0	0	0	0	0	0	0	0	0	1	0	0	0	0	0	1	1	0	1	1	1	1
SKLX34341	ST59	CC59	PVL+	0	0	0	0	0	0	0	0	0	0	0	0	1	1	0	0	1	0	0	1	0	1	0	0	0	0	0	0	0	0	0	0	0	0	0	0	0	0	0	1	1	0	1	1	1	1
SKLX36618	ST59	CC59	PVL+	0	0	0	0	0	0	0	0	0	0	0	0	1	1	0	0	1	0	0	1	0	1	0	0	0	0	0	0	0	0	0	0	0	0	0	0	0	0	0	1	1	0	1	1	1	1
SKLX37409	ST59	CC59	PVL+	0	0	0	0	0	0	0	0	0	0	0	0	1	1	0	0	0	0	0	0	0	1	0	0	0	0	0	0	0	0	0	0	0	0	0	0	0	0	0	1	1	0	1	1	1	1
SKLX37448	ST59	CC59	PVL+	0	0	0	0	0	0	0	0	0	0	0	0	1	1	0	0	0	0	0	0	0	0	0	0	0	0	0	0	0	0	0	1	0	0	0	0	0	0	0	1	1	0	1	1	1	1
SKLX37533	ST59	CC59	PVL+	0	0	0	0	0	0	0	0	0	0	0	0	1	1	0	0	0	0	0	0	0	0	0	0	0	0	0	0	0	0	0	1	0	0	0	0	0	0	0	1	1	0	1	1	1	1
SKLX38590	ST59	CC59	PVL+	0	0	0	0	0	0	0	0	0	0	0	0	1	1	0	0	1	0	0	1	0	1	0	0	0	0	0	0	0	0	0	0	0	0	0	0	0	0	0	1	1	0	1	1	1	1
SKLX38604	ST338	CC59	PVL+	0	0	0	0	0	0	0	0	0	0	0	0	1	1	0	0	1	0	0	1	0	1	0	0	0	0	0	0	0	0	0	1	0	1	0	0	0	0	0	1	1	0	0	1	1	1
SKLX41440	ST59	CC59	PVL+	0	0	0	0	0	0	0	0	0	0	0	0	1	1	0	0	1	0	0	1	0	1	0	0	0	0	0	0	0	0	0	0	0	0	0	0	0	0	0	1	1	0	1	1	1	1
SKLX45593	ST59	CC59	PVL+	0	0	0	0	0	0	0	0	0	0	0	0	1	1	0	0	1	0	0	1	0	1	0	0	0	0	0	0	0	0	0	0	0	1	0	0	0	0	0	1	1	0	1	1	1	1
SKLX46435	ST59	CC59	PVL+	0	0	0	0	0	0	0	0	0	0	0	0	1	1	0	0	1	0	0	1	0	1	0	0	0	0	0	0	0	0	0	0	0	0	0	0	0	0	0	1	1	0	1	1	1	1
SKLX46530	ST59	CC59	PVL+	0	0	0	0	0	0	0	0	0	0	0	0	1	1	0	0	1	0	0	1	0	1	0	0	0	0	0	0	0	0	0	0	0	0	0	0	0	0	0	1	1	0	1	1	1	1
SKLX47034	ST59	CC59	PVL+	0	0	0	0	0	0	0	0	0	0	0	0	1	1	0	0	1	0	0	1	0	1	0	0	0	0	0	0	0	0	0	0	0	0	0	0	0	0	0	1	1	0	1	1	1	1
SKLX48322	ST59	CC59	PVL+	0	0	0	0	0	0	0	0	0	0	0	0	1	1	0	0	1	0	0	1	0	1	0	0	0	0	0	0	0	0	0	0	0	0	0	0	0	0	0	1	1	0	1	1	1	1
SKLX48512	ST59	CC59	PVL+	0	0	0	0	0	0	0	0	0	0	0	0	1	1	0	0	1	0	0	1	0	1	0	0	0	0	0	0	0	0	0	0	0	0	0	0	0	0	0	1	1	0	1	1	1	1
SKLX67319	ST59	CC59	PVL+	0	0	0	0	0	0	0	0	0	0	0	0	1	1	0	0	0	0	0	0	0	1	0	0	0	0	0	0	0	0	0	0	0	1	0	0	0	0	0	1	1	0	1	1	1	1
SKLX67958	ST338	CC59	PVL+	0	0	0	0	0	0	0	0	0	0	0	0	1	0	0	0	1	0	0	1	0	1	0	0	0	0	0	0	0	0	0	1	0	0	0	0	0	0	0	1	1	0	1	1	1	1
SKLX71969	ST59	CC59	PVL+	0	0	0	0	0	0	0	0	0	0	0	0	1	0	0	0	1	0	0	1	0	1	0	0	0	0	0	0	0	0	0	0	0	0	0	0	0	0	0	1	1	0	1	1	1	1
SKLX79845	ST59	CC59	PVL+	0	0	0	0	0	0	0	0	1	0	0	0	1	1	0	0	1	0	0	1	0	1	0	0	0	0	0	0	0	0	0	0	0	0	0	0	0	0	0	1	1	0	1	1	1	1
SKLX81275	ST338	CC59	PVL+	0	0	0	0	0	0	0	0	0	0	0	0	1	0	0	0	1	0	0	1	0	1	0	0	0	0	0	0	0	0	0	1	0	0	0	0	0	0	0	1	1	0	1	1	1	1
SKLX83566	ST59	CC59	PVL+	0	0	0	0	0	0	0	0	0	0	0	0	1	1	0	0	1	0	0	1	0	1	0	0	0	0	0	0	0	0	0	0	0	0	0	0	0	0	0	0	1	0	1	1	1	1
SKLX84717	ST59	CC59	PVL+	0	0	0	0	0	0	0	0	0	0	0	0	1	1	0	0	1	0	0	1	0	1	0	0	0	0	0	0	0	0	0	1	0	0	0	0	0	0	0	1	1	0	1	1	1	1
SKLX84750	ST59	CC59	PVL+	0	0	0	0	0	0	0	0	0	0	0	0	1	1	0	0	1	0	0	1	0	1	0	0	0	0	0	0	0	0	0	1	0	1	0	0	0	0	0	1	1	0	1	1	1	1
SKLX102202	ST59	CC59	PVL+	0	0	0	0	0	0	0	0	0	0	0	0	1	1	0	0	1	0	0	1	0	1	0	0	0	0	0	0	0	0	0	1	0	0	0	0	0	0	0	1	1	0	1	1	1	1
SKLX102298	ST59	CC59	PVL+	0	0	0	0	0	0	0	0	0	0	0	0	1	0	0	0	1	0	0	1	0	1	0	0	0	0	0	0	0	0	0	0	0	0	0	0	0	0	0	1	1	0	1	1	1	1
SKLX104801	ST59	CC59	PVL+	0	0	0	0	0	0	0	0	0	0	0	0	1	1	0	0	0	0	0	0	0	0	0	0	0	0	0	0	0	0	0	0	0	0	0	0	0	0	0	1	1	0	0	1	1	1
SKLX105165	ST59	CC59	PVL+	0	0	0	0	0	0	0	0	0	0	0	0	1	1	0	0	1	0	0	1	0	1	0	0	0	0	0	0	0	0	0	0	0	0	0	0	0	0	0	1	1	0	1	1	1	1
SKLX106997	ST59	CC59	PVL+	0	0	0	0	0	0	0	0	0	0	0	0	1	1	0	0	1	0	0	1	0	1	0	0	0	0	0	0	0	0	0	1	0	1	0	0	0	0	0	1	1	0	1	1	1	1
SKLX110845	ST59	CC59	PVL+	0	0	0	0	0	0	0	0	0	0	0	0	1	1	0	0	1	0	0	1	0	1	0	0	0	0	0	0	0	0	0	0	0	1	0	0	0	0	0	1	1	0	1	1	1	1
SKLX114840	ST59	CC59	PVL+	0	0	0	0	0	0	0	0	0	0	0	0	1	1	0	0	1	0	0	1	0	1	0	0	0	0	0	0	0	0	0	0	0	0	0	0	0	0	0	1	1	0	1	1	1	1
SKLX124433	ST338	CC59	PVL+	0	0	0	0	0	0	0	0	0	0	0	0	1	1	0	0	1	0	0	1	0	1	0	0	0	0	0	0	0	0	0	0	0	1	0	0	0	0	0	1	1	0	1	1	1	1
SKLX133133	ST59	CC59	PVL+	0	0	0	0	0	0	0	0	0	0	0	0	1	1	0	0	1	0	0	1	0	1	0	0	0	0	0	0	0	0	0	0	0	0	0	0	0	0	0	1	1	0	1	1	1	1
SKLX143122	ST59	CC59	PVL+	0	0	0	0	0	0	0	0	0	0	0	0	1	0	0	0	1	0	0	1	0	1	0	0	0	0	0	0	0	0	0	0	0	1	0	0	0	0	0	1	1	0	1	1	1	1
SKLX71986	ST59	CC59	PVL+	0	0	0	0	0	0	0	0	0	0	0	0	1	0	0	0	1	0	0	1	0	1	0	0	0	0	0	0	0	0	0	0	0	0	0	0	0	0	0	1	1	0	1	1	1	1
SKLX102305	ST59	CC59	PVL+	0	0	0	0	0	0	0	0	0	0	0	0	1	1	0	0	1	0	0	1	0	1	0	0	0	0	0	0	0	0	0	1	0	0	0	0	0	0	0	1	1	0	1	1	1	1
SKLX19119	Others	CC88	PVL+	0	0	0	0	0	0	0	0	0	0	0	0	1	1	0	1	0	0	0	0	0	0	1	0	0	0	0	1	0	0	0	0	0	1	0	0	0	0	0	1	1	0	0	1	1	1
SKLX105973	ST88	CC88	PVL+	0	0	0	0	0	0	0	0	0	0	0	0	1	1	0	0	0	0	0	0	0	0	1	0	0	0	0	0	0	0	0	0	0	0	0	0	1	0	0	1	1	0	1	1	1	1
SKLX123364	ST88	CC88	PVL+	0	0	0	0	0	0	0	0	0	0	0	0	1	1	0	0	0	0	0	0	0	0	1	0	0	0	0	0	0	0	0	0	0	0	0	0	0	0	0	1	1	0	1	1	1	1
SKLX64066	ST1	CC1	PVL-	1	1	0	1	0	0	1	0	0	0	0	0	1	0	0	0	0	0	0	0	0	0	1	0	1	0	0	0	0	1	0	0	0	0	0	0	0	0	0	1	1	0	1	1	1	1
SKLX77903	Others	CC1	PVL-	0	0	0	0	0	0	0	0	0	0	0	0	1	1	0	0	0	0	0	0	0	0	1	0	1	0	0	0	0	1	0	0	0	0	0	0	0	0	0	1	0	1	1	1	1	1
SKLX91761	ST1	CC1	PVL-	0	0	0	0	0	0	0	0	0	0	0	0	1	1	0	0	0	0	0	0	0	0	1	0	0	0	0	0	0	0	0	0	0	0	0	0	0	0	0	1	0	0	1	1	1	1
SKLX24449	ST398	CC398	PVL-	0	0	0	0	0	0	0	0	0	0	0	0	1	1	0	0	0	0	0	0	0	0	1	0	0	0	0	0	0	0	0	0	0	1	0	0	0	0	0	0	0	0	1	1	1	0
SKLX35667	ST398	CC398	PVL-	0	0	0	0	0	0	0	0	0	0	0	0	1	1	0	0	0	0	0	0	0	0	0	0	0	0	0	0	0	0	0	0	0	0	0	0	0	0	0	0	1	0	1	1	1	0
SKLX36214	ST398	CC398	PVL-	0	0	0	0	0	0	0	0	0	0	0	0	1	1	0	0	0	0	0	0	0	0	0	0	0	0	0	0	0	0	0	0	0	0	0	0	0	0	0	0	1	0	1	1	1	0
SKLX42119	ST398	CC398	PVL-	0	0	0	0	0	0	0	0	0	0	0	0	1	1	0	0	0	0	0	0	0	0	1	0	0	0	0	0	0	0	0	0	0	0	0	0	0	0	0	0	1	0	1	1	1	0
SKLX36813	ST398	CC398	PVL-	0	0	0	0	0	0	0	0	0	0	0	0	1	1	0	0	0	0	0	0	0	0	0	0	0	0	0	0	0	0	0	0	0	0	0	0	0	0	0	0	1	0	1	1	1	0
SKLX40001	ST398	CC398	PVL-	0	0	0	0	0	0	0	0	0	0	0	0	1	1	0	0	0	0	0	0	0	0	1	0	0	0	0	0	0	0	0	0	0	0	0	0	0	0	0	0	1	0	1	1	1	0
SKLX45811	ST398	CC398	PVL-	0	0	0	0	0	0	0	0	0	0	0	0	1	1	0	0	0	0	0	0	0	0	0	0	0	0	0	0	0	0	0	0	0	0	0	0	0	0	0	0	1	0	1	1	1	0
SKLX98912	ST398	CC398	PVL-	0	0	0	0	0	0	0	0	0	0	0	0	1	0	0	0	0	0	0	0	0	0	0	0	0	0	0	0	0	0	0	0	0	0	0	0	0	0	0	0	1	0	1	1	1	0
SKLX92766	ST398	CC398	PVL-	0	0	0	0	0	0	0	0	0	0	0	0	1	1	0	0	0	0	0	0	0	0	1	0	0	0	0	0	0	0	0	0	0	0	0	0	0	0	0	0	1	0	0	1	1	0
SKLX113458	ST398	CC398	PVL-	0	0	0	0	0	0	0	0	0	0	0	0	1	1	0	0	0	0	0	0	0	0	1	0	0	0	0	0	0	0	0	0	0	0	0	0	0	0	0	0	0	0	1	1	1	0
SKLX113734	ST398	CC398	PVL-	0	0	0	0	0	0	0	0	0	0	0	0	1	1	0	0	0	0	0	0	0	0	0	0	0	0	0	0	0	0	0	0	0	0	0	0	0	0	0	0	1	0	1	1	1	0
SKLX117150	ST398	CC398	PVL-	0	0	0	0	0	0	0	0	0	0	0	0	1	1	0	0	0	0	0	0	0	0	1	0	0	0	0	0	0	0	0	0	0	0	0	0	0	0	0	0	1	0	1	1	1	0
SKLX121884	ST398	CC398	PVL-	0	0	0	0	0	0	0	0	0	0	0	0	1	1	0	0	0	0	0	0	0	0	0	0	0	0	0	0	0	0	0	0	0	0	0	0	0	0	0	0	0	0	1	1	1	0
SKLX116898	ST398	CC398	PVL-	0	0	0	0	0	0	0	0	0	0	0	0	1	1	0	0	0	0	0	0	0	0	0	0	0	0	0	0	0	0	0	0	0	0	0	0	0	0	0	0	1	0	1	1	1	0
SKLX123159	ST398	CC398	PVL-	0	0	0	0	0	0	0	0	0	0	0	0	1	1	0	0	0	0	0	0	0	0	0	0	0	0	0	0	0	0	0	0	0	0	0	0	0	0	0	0	1	0	1	1	1	0
SKLX132461	ST398	CC398	PVL-	0	0	0	0	0	0	0	0	0	0	0	0	1	1	0	0	0	0	0	0	0	0	0	0	0	0	0	0	0	0	0	0	0	0	0	0	0	0	0	0	0	0	1	1	1	0
SKLX116600	ST398	CC398	PVL-	0	0	0	0	0	0	0	0	0	0	0	0	1	1	0	0	0	0	0	0	0	0	0	0	0	0	0	0	0	0	0	0	0	0	0	0	0	0	0	0	0	0	1	1	1	0
SKLX4876	ST965	CC5	PVL-	0	1	0	0	0	0	1	0	0	0	0	0	1	1	1	1	1	0	0	1	0	0	1	0	0	0	0	1	0	0	0	0	0	1	0	0	0	1	0	1	1	0	1	1	1	1
SKLX6505	ST5	CC5	PVL-	1	0	1	0	0	0	1	0	0	0	0	0	1	1	1	1	0	1	0	0	1	0	0	0	0	0	0	1	0	0	0	0	0	1	0	0	0	1	0	1	0	0	1	1	1	1
SKLX9627	ST5	CC5	PVL-	1	0	1	0	0	0	1	0	0	0	0	0	1	1	1	1	0	1	0	0	1	0	0	0	0	0	0	1	0	0	0	0	0	1	0	0	0	1	0	1	1	0	1	1	1	1
SKLX9431	ST5	CC5	PVL-	1	0	1	1	0	0	1	0	0	0	0	0	1	1	0	1	0	1	0	0	1	0	0	0	0	0	0	0	0	0	0	0	0	0	0	0	0	0	0	1	0	0	1	1	1	1
SKLX25768	ST5	CC5	PVL-	1	0	1	0	0	0	1	0	0	0	0	0	1	1	0	1	0	1	0	0	1	0	0	0	0	0	0	0	0	0	0	0	0	0	0	0	0	0	0	1	1	0	1	1	1	1
SKLX18231	ST5	CC5	PVL-	1	0	1	0	0	0	1	0	0	0	0	0	1	1	0	1	0	1	0	0	1	0	0	0	0	0	0	0	0	0	0	0	0	0	0	0	0	0	0	1	1	0	1	1	1	1
SKLX24537	ST5	CC5	PVL-	1	0	1	0	0	0	1	0	0	0	0	0	1	1	0	1	0	1	0	0	1	0	0	0	0	0	0	0	0	0	0	0	0	0	0	0	0	0	0	1	1	0	1	1	1	1
SKLX19427	ST5	CC5	PVL-	1	0	1	0	0	0	1	0	0	0	0	0	1	1	0	1	0	1	0	0	1	0	0	0	0	0	0	0	0	0	0	0	0	0	0	0	0	0	0	1	1	0	1	1	1	1
SKLX17627	ST5	CC5	PVL-	1	0	1	0	0	0	1	0	0	0	0	0	1	1	0	1	0	1	0	0	1	0	0	0	0	0	0	0	0	0	0	0	0	0	0	0	0	0	0	1	1	0	1	1	1	1
SKLX28727	ST5	CC5	PVL-	1	0	1	0	0	0	1	0	0	0	0	0	1	1	1	1	0	1	0	0	1	0	0	0	0	0	0	1	0	0	0	0	0	1	0	0	0	1	0	1	1	0	1	1	1	1
SKLX32665	ST5	CC5	PVL-	1	0	1	0	0	0	1	0	0	0	0	0	1	1	1	1	0	1	0	0	1	0	0	0	0	0	0	1	0	0	0	0	0	1	0	0	0	1	0	1	1	0	1	1	1	1
SKLX27763	ST5	CC5	PVL-	1	0	1	0	0	0	1	0	0	0	0	0	1	1	1	1	0	1	0	0	1	0	0	0	0	0	0	1	0	0	0	0	0	1	0	0	0	1	0	1	1	0	1	1	1	1
SKLX38601	ST5	CC5	PVL-	1	0	1	0	0	0	1	0	0	0	0	0	1	1	1	1	0	1	0	0	1	0	0	0	0	0	0	1	0	0	0	0	0	1	0	0	0	1	0	1	1	0	1	1	1	1
SKLX38332	ST5	CC5	PVL-	1	0	1	0	0	0	1	0	0	0	0	0	1	1	1	1	0	1	0	0	1	0	0	0	0	0	0	1	0	0	0	0	0	1	0	0	0	1	0	1	1	0	1	1	1	1
SKLX42024	ST5	CC5	PVL-	1	0	1	0	0	0	1	0	0	0	0	0	1	1	0	1	0	1	0	0	1	0	0	0	0	0	0	0	0	0	0	0	0	0	0	0	0	0	0	1	0	0	1	1	1	1
SKLX41700	ST965	CC5	PVL-	0	1	0	0	0	0	1	0	0	0	0	0	1	1	0	0	1	0	1	1	0	1	0	0	0	0	0	0	0	0	0	0	0	0	0	0	0	0	0	1	1	0	1	1	1	1
SKLX47380	ST5	CC5	PVL-	1	0	1	0	0	0	1	0	0	0	0	0	1	1	0	1	0	1	0	0	1	0	0	0	0	0	0	0	0	0	0	0	0	0	0	0	0	0	0	1	1	0	1	1	1	1
SKLX65461	ST5	CC5	PVL-	1	0	1	1	0	0	1	0	0	0	0	0	1	1	0	1	0	1	0	0	1	0	0	0	0	0	0	0	0	0	0	0	0	0	0	0	0	0	0	1	0	0	1	1	1	1
SKLX46805	ST5	CC5	PVL-	1	0	1	0	0	0	1	0	0	0	0	0	1	1	0	1	0	1	0	0	1	0	0	0	0	0	0	0	0	0	0	0	0	0	0	0	0	0	0	1	1	0	1	1	1	1
SKLX46787	ST5	CC5	PVL-	1	0	1	0	0	0	1	0	0	0	0	0	1	1	0	1	0	1	0	0	1	0	0	0	0	0	0	0	0	0	0	0	0	0	0	0	0	0	0	1	1	0	1	1	1	1
SKLX66143	ST5	CC5	PVL-	1	0	1	0	0	0	1	0	0	0	0	0	1	1	0	1	0	1	0	0	1	0	0	0	0	0	0	0	0	0	0	0	0	0	0	0	0	0	0	1	1	0	0	1	1	1
SKLX68760	ST5	CC5	PVL-	1	0	1	0	0	0	1	0	0	0	0	0	1	1	0	1	0	1	0	0	1	0	0	0	0	0	0	1	0	0	0	0	0	1	0	0	0	1	0	1	0	0	1	1	1	1
SKLX48420	ST5	CC5	PVL-	1	0	1	0	0	0	1	0	0	0	0	0	1	1	1	1	0	1	0	0	1	0	0	1	0	0	0	1	0	0	0	0	0	1	0	0	0	1	0	1	1	0	1	1	1	1
SKLX86699	ST5	CC5	PVL-	1	0	1	0	0	0	1	0	0	0	0	0	1	1	1	1	0	1	0	0	1	0	0	0	0	0	0	1	0	0	0	0	0	1	0	0	0	1	0	1	1	0	1	1	1	1
SKLX81882	ST5	CC5	PVL-	1	0	1	0	0	0	1	0	0	0	0	0	1	1	1	1	0	1	0	0	1	0	0	0	0	0	0	1	0	0	0	0	0	1	0	0	0	1	0	1	0	0	1	1	1	1
SKLX81673	ST5	CC5	PVL-	1	0	1	0	0	0	1	0	0	0	0	0	1	1	0	1	0	1	0	0	1	0	0	0	0	0	0	0	0	0	0	0	0	0	0	0	0	0	0	0	1	0	1	1	1	1
SKLX113173	ST5	CC5	PVL-	1	1	0	0	0	0	1	1	0	0	0	0	1	0	0	1	0	1	0	0	1	0	0	0	0	0	0	0	0	0	0	0	0	0	0	1	0	0	0	1	1	0	1	1	1	1
SKLX112279	ST5	CC5	PVL-	1	0	1	0	0	0	1	0	0	0	0	0	1	1	1	1	0	1	0	0	1	0	0	0	0	0	0	1	0	0	0	0	0	1	0	0	0	1	0	1	1	0	1	1	1	1
SKLX105636	ST5	CC5	PVL-	1	1	0	0	0	0	1	1	0	0	0	0	1	0	1	1	0	1	0	0	1	0	0	0	0	0	0	0	0	0	0	0	0	0	0	1	0	0	0	1	1	0	1	1	1	1
SKLX111029	ST5	CC5	PVL-	1	0	1	0	0	0	1	0	0	0	0	0	1	1	1	1	0	1	0	0	1	0	0	0	0	0	0	1	0	0	0	0	0	1	0	0	0	1	0	1	1	0	1	1	1	1
SKLX107888	ST5	CC5	PVL-	1	0	1	0	0	0	1	0	0	0	0	0	1	1	1	1	0	1	0	0	1	0	0	0	0	0	0	1	0	0	0	0	0	0	0	0	0	1	0	1	1	0	1	1	1	1
SKLX110166	ST5	CC5	PVL-	1	0	1	0	0	0	1	0	0	0	0	0	1	1	1	1	0	1	0	0	1	0	0	0	0	0	0	1	0	0	0	0	0	0	0	0	0	1	0	1	1	0	1	1	1	1
SKLX112025	ST5	CC5	PVL-	1	0	1	0	0	0	1	0	0	0	0	0	1	1	1	1	0	1	0	0	1	0	0	0	0	0	0	1	0	0	0	0	0	1	0	0	0	1	0	1	1	0	1	1	1	1
SKLX98781	ST965	CC5	PVL-	0	1	0	0	0	0	1	0	0	0	0	0	1	0	0	0	1	0	0	1	0	0	1	0	0	0	0	0	0	0	0	0	0	0	0	0	0	0	0	1	1	0	1	1	1	1
SKLX113376	ST5	CC5	PVL-	1	0	1	0	0	0	1	0	0	0	0	0	1	1	0	1	0	1	0	0	1	0	0	0	0	0	0	0	0	0	0	0	0	0	0	0	0	0	0	1	1	0	1	1	1	1
SKLX112965	ST965	CC5	PVL-	0	1	0	0	0	0	1	0	0	0	0	0	1	1	0	0	0	0	1	0	0	1	0	0	0	0	0	0	0	0	0	0	0	0	0	0	0	0	0	1	1	0	1	1	1	1
SKLX93206	ST5	CC5	PVL-	1	0	1	0	0	0	1	0	0	0	0	0	1	1	0	1	0	1	0	0	1	0	0	0	0	0	0	0	0	0	0	0	0	0	0	0	0	0	0	1	1	0	1	1	1	1
SKLX24054	ST59	CC59	PVL-	0	0	0	0	0	0	0	0	0	0	0	0	1	0	0	0	1	0	0	1	0	1	0	0	0	0	0	0	0	0	0	0	0	0	0	0	0	0	0	0	1	0	1	1	1	1
SKLX24450	ST59	CC59	PVL-	0	1	0	0	0	0	0	0	0	0	0	0	1	1	0	0	0	0	0	0	0	0	0	0	0	0	0	0	0	0	0	0	0	0	0	0	0	0	0	1	1	0	1	1	1	1
SKLX26939	ST59	CC59	PVL-	0	0	0	0	0	0	0	0	0	0	0	0	1	1	0	0	1	0	0	1	0	1	0	0	0	0	0	0	0	0	0	0	0	1	0	0	0	0	0	1	1	0	1	1	1	1
SKLX26978	ST59	CC59	PVL-	0	1	0	0	0	0	0	0	0	0	0	0	1	1	0	0	0	0	0	0	0	0	1	0	0	0	0	0	0	0	0	0	0	0	0	0	0	0	0	1	1	0	1	1	1	1
SKLX34970	ST59	CC59	PVL-	0	0	0	0	0	0	0	0	0	0	0	0	1	1	0	0	1	0	0	1	0	1	0	0	0	0	0	0	0	0	0	0	0	1	0	0	0	0	0	1	1	0	1	1	1	1
SKLX35763	ST59	CC59	PVL-	0	0	0	0	0	0	0	0	0	0	0	0	1	1	0	0	1	0	0	1	0	1	0	0	0	0	0	0	0	0	0	0	0	1	0	0	0	0	0	1	1	0	1	1	1	1
SKLX30385	ST59	CC59	PVL-	0	1	0	0	0	0	1	0	0	0	0	0	1	1	0	0	0	0	0	0	0	0	0	0	0	0	0	0	0	0	0	0	0	0	0	0	0	0	0	1	0	0	1	1	1	1
SKLX29732	ST59	CC59	PVL-	0	1	0	0	0	0	0	0	0	0	0	0	1	1	0	0	0	0	0	0	0	0	0	0	0	0	0	0	0	0	0	0	0	0	0	0	0	0	0	1	0	0	1	1	1	1
SKLX32303	ST59	CC59	PVL-	0	1	0	0	0	0	1	0	0	0	0	0	1	1	0	0	0	0	0	0	0	0	0	0	0	0	0	0	0	0	0	0	0	0	0	0	0	0	0	0	1	0	1	1	1	1
SKLX37140	ST59	CC59	PVL-	0	0	0	0	0	0	0	0	1	0	0	0	1	1	0	0	1	0	0	1	0	1	0	0	0	0	0	0	0	0	0	0	0	1	0	0	0	0	0	1	1	0	1	1	1	1
SKLX43106	ST59	CC59	PVL-	0	0	0	0	0	0	0	0	0	0	0	0	1	1	0	0	1	0	0	1	0	1	0	0	0	0	0	0	0	0	0	0	0	1	0	0	0	0	0	1	1	0	1	1	1	1
SKLX44079	ST59	CC59	PVL-	0	1	0	0	0	0	1	0	0	0	0	0	1	0	0	0	1	0	0	1	0	1	0	0	0	0	0	0	0	0	0	0	0	0	0	0	0	0	0	1	1	0	1	1	1	1
SKLX38544	ST59	CC59	PVL-	0	0	0	0	0	0	0	0	0	0	0	0	1	1	0	0	1	0	0	1	0	1	0	0	0	0	0	0	0	0	0	0	0	0	0	0	0	0	0	1	1	0	1	1	1	1
SKLX68734	ST59	CC59	PVL-	0	0	0	0	0	0	0	0	0	0	0	0	1	1	0	0	1	0	0	1	0	1	0	0	0	0	0	0	0	0	0	0	0	1	0	0	0	0	0	0	0	0	1	1	1	1
SKLX64991	ST59	CC59	PVL-	0	1	0	0	0	0	1	0	0	0	0	0	1	1	0	0	1	0	0	1	0	1	0	0	0	0	0	0	0	0	0	0	0	0	0	0	0	0	0	1	1	0	1	1	1	1
SKLX47519	ST59	CC59	PVL-	0	1	0	0	0	0	1	0	0	0	0	0	1	1	0	0	1	0	0	1	0	1	0	0	0	0	0	0	0	0	0	0	0	0	0	0	0	0	0	1	1	0	0	1	1	1
SKLX48474	ST59	CC59	PVL-	0	1	0	0	0	0	1	0	0	0	0	0	1	0	0	0	1	0	0	1	0	1	0	0	0	0	0	0	0	0	0	0	0	0	0	0	0	0	0	1	1	0	1	1	1	1
SKLX65052	Others	CC59	PVL-	0	0	0	0	0	0	0	0	0	0	0	0	1	1	0	0	1	0	0	1	0	1	0	0	0	0	0	0	0	0	0	0	0	1	0	0	0	0	0	1	1	0	1	1	1	1
SKLX66588	ST59	CC59	PVL-	0	0	0	0	0	0	0	0	0	0	0	0	1	1	0	0	1	0	0	1	0	1	0	0	0	0	0	0	0	0	0	0	0	0	0	0	0	0	0	1	1	0	1	1	1	1
SKLX85666	ST3193	CC59	PVL-	0	1	0	0	0	0	0	0	0	0	0	0	1	1	0	0	0	0	0	0	0	0	0	0	0	0	0	0	0	0	0	0	0	0	0	0	0	0	0	1	1	0	1	1	1	1
SKLX80555	ST59	CC59	PVL-	0	0	0	0	0	0	0	0	0	0	0	0	1	1	0	0	1	0	0	1	0	1	0	0	0	0	0	0	0	0	0	0	0	0	0	0	0	0	0	1	1	0	1	1	1	1
SKLX80663	ST59	CC59	PVL-	0	0	0	0	0	0	0	0	0	0	0	0	1	1	0	0	1	0	0	1	0	1	0	0	0	0	0	0	0	0	0	0	0	0	0	0	0	0	0	1	1	0	1	1	1	1
SKLX111793	ST59	CC59	PVL-	0	0	0	0	0	0	0	0	0	0	0	0	1	1	0	0	1	0	0	1	0	1	0	0	0	0	0	0	0	0	0	0	0	1	0	0	0	0	0	1	1	0	1	1	1	1
SKLX101248	ST59	CC59	PVL-	0	1	0	0	0	0	0	0	0	0	0	0	1	1	0	0	0	0	0	0	0	0	0	0	0	0	0	0	0	0	0	0	0	0	0	0	0	0	0	1	1	0	1	1	1	1
SKLX111131	ST59	CC59	PVL-	0	1	0	0	0	0	1	0	0	0	0	0	1	1	0	0	0	0	0	0	0	0	0	0	0	0	0	0	0	0	0	0	0	0	0	0	0	0	0	1	1	0	1	1	1	1
SKLX111134	ST59	CC59	PVL-	0	1	0	0	0	0	0	0	0	0	0	0	1	0	0	0	0	0	0	0	0	0	0	0	0	0	0	0	0	0	0	0	0	0	0	0	0	0	0	1	1	0	1	1	1	1
SKLX102204	ST59	CC59	PVL-	0	0	0	0	0	0	0	0	0	0	0	0	1	1	0	0	1	0	0	1	0	1	0	0	0	0	0	0	0	0	0	0	0	0	0	0	0	0	0	1	1	0	1	1	1	1
SKLX95984	ST59	CC59	PVL-	0	0	0	0	0	0	0	0	0	0	0	0	1	1	0	0	1	0	0	1	0	1	0	0	0	0	0	0	0	0	0	0	0	0	0	0	0	0	0	1	1	0	1	1	1	1
SKLX93307	ST59	CC59	PVL-	0	0	0	0	0	0	0	0	0	0	0	0	1	1	0	0	1	0	0	1	0	1	0	0	0	0	0	0	0	0	0	0	0	1	0	0	0	0	0	1	1	0	1	1	1	1
SKLX99613	ST59	CC59	PVL-	0	1	0	0	0	0	0	0	0	0	0	0	1	1	0	0	0	0	0	0	0	0	0	0	0	0	0	0	0	0	0	0	0	0	0	0	0	0	0	1	1	0	1	1	1	1
SKLX111935	ST59	CC59	PVL-	0	0	0	0	0	0	0	0	0	0	0	0	1	1	0	0	1	0	0	1	0	1	0	0	0	0	0	0	0	0	0	0	0	0	0	0	0	0	0	1	1	0	1	1	1	1
SKLX112837	ST59	CC59	PVL-	0	0	0	0	0	0	0	0	0	0	0	0	1	0	0	0	1	0	0	1	0	1	0	0	0	0	0	0	0	0	0	0	0	0	0	0	0	0	0	1	1	0	1	1	1	1
SKLX103740	ST59	CC59	PVL-	0	0	0	0	0	0	0	0	0	0	0	0	1	1	0	0	1	0	0	1	0	1	0	0	0	0	0	0	0	0	0	1	0	0	0	0	0	0	0	1	1	0	1	1	1	1
SKLX91598	ST3193	CC59	PVL-	0	1	0	0	0	0	0	0	0	0	0	0	1	1	0	0	0	0	0	0	0	0	1	0	0	0	0	0	0	0	0	0	0	0	0	0	0	0	0	0	1	0	1	1	1	1
SKLX99556	ST59	CC59	PVL-	0	0	0	0	0	0	0	0	0	0	0	0	1	1	0	0	1	0	0	1	0	1	0	0	0	0	0	0	0	0	0	0	0	0	0	0	0	0	0	1	1	0	1	1	1	1
SKLX100944	ST59	CC59	PVL-	0	1	0	0	0	0	0	0	0	0	0	0	1	0	0	0	0	0	0	0	0	0	0	0	0	0	0	0	0	0	0	0	0	0	0	0	0	0	0	1	1	0	1	1	1	1
SKLX98556	ST59	CC59	PVL-	0	0	0	0	0	0	0	0	0	0	0	0	1	0	0	0	1	0	0	1	0	1	0	0	0	0	0	0	0	0	0	0	0	0	0	0	0	0	0	1	1	0	1	1	1	1
SKLX136708	ST59	CC59	PVL-	0	1	0	0	0	0	0	0	0	0	0	0	1	1	0	0	0	0	0	0	0	0	1	0	0	0	0	0	0	0	0	0	0	0	0	0	0	0	0	1	1	0	1	1	1	1
SKLX124895	ST4513	CC59	PVL-	0	1	0	0	0	0	0	0	0	0	0	0	1	1	0	0	1	0	0	1	0	1	0	0	0	0	0	0	0	0	0	0	0	0	0	0	0	0	0	1	1	0	1	1	1	1
SKLX117675	ST59	CC59	PVL-	0	0	0	0	0	0	0	0	0	0	0	0	1	0	0	0	1	0	0	1	0	1	0	0	0	0	0	0	0	0	0	0	0	0	0	0	0	0	0	1	1	0	1	1	1	1
SKLX118754	ST59	CC59	PVL-	0	0	0	0	0	0	0	0	0	0	0	0	1	1	0	0	1	0	0	1	0	1	0	0	0	0	0	0	0	0	0	0	0	1	0	0	0	0	0	1	1	0	1	1	1	1
SKLX113371	ST6	CC6	PVL-	0	0	0	0	0	0	0	0	0	0	0	0	1	1	0	0	0	0	0	0	0	0	1	0	0	0	0	0	0	0	0	0	0	0	0	0	0	0	0	1	1	1	1	1	1	1
SKLX36661	ST7	CC7	PVL-	0	0	0	0	0	0	0	0	0	0	0	0	1	1	0	1	0	0	0	0	0	0	0	0	0	0	0	1	0	0	0	0	0	1	0	0	0	0	0	1	1	0	1	1	1	1
SKLX96139	ST7	CC7	PVL-	0	0	0	0	0	0	0	0	0	0	0	0	1	1	0	1	0	0	0	0	0	0	0	0	0	0	0	1	0	0	0	0	0	0	0	0	0	0	0	1	1	0	1	1	1	1
SKLX6805	ST239	CC8	PVL-	0	1	0	0	0	0	1	0	0	0	0	0	1	1	1	0	0	1	0	1	1	0	0	0	0	0	0	0	0	0	0	0	0	1	0	1	1	0	0	1	1	0	1	1	1	1
SKLX17765	ST630	CC8	PVL-	0	0	0	0	0	0	0	0	0	0	0	0	1	1	0	0	0	0	0	0	0	0	1	0	0	1	0	0	0	0	1	0	0	0	0	0	0	0	0	1	1	0	0	1	1	1
SKLX24402	ST630	CC8	PVL-	0	0	0	0	0	0	0	0	0	0	0	0	1	1	0	0	0	0	0	0	0	0	0	0	0	1	0	1	0	0	0	0	0	0	0	0	0	0	1	1	1	0	0	1	1	1
SKLX17794	ST630	CC8	PVL-	0	0	0	0	0	0	0	0	0	0	0	0	1	0	0	0	0	0	0	0	0	0	1	0	0	1	0	0	0	0	0	0	0	0	0	0	0	0	0	1	1	0	0	1	1	1
SKLX44403	ST630	CC8	PVL-	0	0	0	0	0	0	0	0	0	0	0	0	1	1	0	0	0	0	0	0	0	0	1	0	0	1	0	0	0	0	0	0	0	0	0	0	0	0	0	1	1	0	0	1	1	1
SKLX48736	ST72	CC8	PVL-	0	0	0	0	0	0	0	0	0	0	0	0	1	1	0	1	0	0	0	0	0	0	1	0	0	0	0	0	0	0	0	0	0	0	0	0	0	0	0	1	1	0	1	1	1	1
SKLX95210	ST630	CC8	PVL-	0	0	0	0	0	0	0	0	0	0	0	0	1	1	0	0	0	0	0	0	0	0	0	0	0	1	0	0	0	0	0	0	0	0	0	0	0	0	0	1	1	0	0	1	1	1
SKLX97769	ST630	CC8	PVL-	0	0	0	0	0	0	0	0	0	0	0	0	1	1	0	0	0	0	0	0	0	0	0	0	0	1	0	0	0	0	0	0	0	0	0	0	0	0	0	1	1	0	0	1	1	1
SKLX99719	ST239	CC8	PVL-	0	1	0	0	1	0	1	0	1	1	1	1	1	1	1	0	0	1	0	0	1	0	0	0	0	0	0	0	0	0	0	0	0	0	0	1	0	0	0	1	1	0	1	1	1	1
SKLX136659	ST630	CC8	PVL-	0	0	0	0	0	0	0	0	0	0	0	0	1	0	0	0	0	0	0	0	0	0	0	0	0	1	0	0	0	0	0	0	0	0	0	0	0	1	0	1	1	0	0	1	1	1
SKLX142391	ST630	CC8	PVL-	0	0	0	0	0	0	0	0	0	0	0	0	1	1	0	0	0	0	0	0	0	0	1	0	0	1	1	0	0	0	0	0	0	0	0	0	0	0	1	1	1	0	0	1	1	1
SKLX4651	ST88	CC88	PVL-	0	0	0	0	0	0	0	0	0	0	0	0	1	1	0	1	0	0	0	0	0	0	0	0	0	0	0	0	0	0	0	0	0	0	0	0	0	0	0	1	1	0	1	1	1	1
SKLX17052	ST88	CC88	PVL-	0	0	0	0	0	0	0	0	0	0	0	0	1	1	0	1	0	0	0	0	0	0	0	0	0	0	0	0	0	0	0	0	0	0	0	0	0	0	0	1	1	0	1	1	1	1
SKLX16426	ST88	CC88	PVL-	0	0	0	0	0	0	0	0	0	0	0	0	1	1	0	0	0	0	0	0	0	0	0	0	0	0	0	0	0	0	0	0	0	0	0	0	0	0	0	1	1	0	1	1	1	1
SKLX30347	ST88	CC88	PVL-	0	0	0	0	0	0	0	0	0	0	0	0	1	1	0	1	0	0	0	0	0	0	0	0	0	0	0	0	0	0	0	0	0	0	0	0	0	0	0	0	1	0	1	1	1	1
SKLX34991	ST88	CC88	PVL-	0	0	0	0	0	0	0	0	0	0	0	0	1	1	0	1	0	0	0	0	0	0	1	0	0	0	0	1	0	0	0	0	0	0	0	0	0	0	0	1	1	0	1	1	1	1
SKLX30790	ST88	CC88	PVL-	0	0	0	0	0	0	0	0	0	0	0	0	1	1	0	0	0	0	0	0	0	0	0	0	0	0	0	0	0	0	0	0	0	0	0	0	0	0	0	0	1	0	1	1	1	1
SKLX37319	ST88	CC88	PVL-	0	0	0	0	0	0	0	0	0	0	0	0	1	1	0	1	0	0	0	0	0	0	1	0	0	0	0	0	0	0	0	0	0	0	0	0	0	0	0	1	1	0	1	1	1	1
SKLX39462	ST88	CC88	PVL-	0	0	0	0	0	0	0	0	0	0	0	0	1	1	0	0	0	0	0	0	0	0	0	0	0	0	0	0	0	0	0	0	0	0	0	0	0	0	0	1	1	0	1	1	1	1
SKLX74943	ST88	CC88	PVL-	0	0	0	0	0	0	0	0	0	0	0	0	1	1	0	0	0	0	0	0	0	0	0	0	0	0	0	0	0	0	0	0	0	0	0	0	0	0	0	1	1	0	1	1	1	1
SKLX81876	ST88	CC88	PVL-	0	0	0	0	0	0	0	0	0	0	0	0	1	1	0	0	0	0	0	0	0	0	1	0	0	0	0	0	0	0	0	0	0	0	0	0	0	0	0	1	1	0	1	1	1	1
SKLX30473	ST9	CC9	PVL-	0	1	0	0	0	1	0	0	0	0	0	0	1	0	1	1	1	0	0	0	0	0	1	0	0	0	0	0	1	0	0	0	1	0	1	0	1	0	0	1	1	0	1	1	1	1
SKLX036950	ST59	CC59	PVL-	0	0	0	0	0	0	0	0	0	0	0	0	1	1	0	0	1	0	0	1	0	1	0	0	0	0	0	0	0	0	0	0	0	1	0	0	0	0	0	1	1	0	1	1	1	1
[truncated: 108 more columns]
